# Supplementary material for: TGF-β Promotes Endothelial-to-Mesenchymal Transition and Alters Corneal Endothelial Cell Migration in Fuchs Endothelial Corneal Dystrophy
Source: Int J Mol Sci. 2025 Jul 11;26(14):6685. doi: 10.3390/ijms26146685 (PMC12294433; doi:10.3390/ijms26146685)
Supplement: Supplementary file 1 [file ijms-26-06685-s001.zip]

Archive with 3 entries (3 files):
- Table S1 DEG for TGFB1.pdf
- Table S2 DEG for TGFB2.pdf
- Table S3 EMT Gene List.pdf
